# Supplementary material for: Transposable elements modulate human RNA abundance and splicing via specific RNA-protein interactions
Source: Genome Biol. 2014 Dec 3;15(12):537. doi: 10.1186/s13059-014-0537-5 (PMC4272801; doi:10.1186/s13059-014-0537-5)
Supplement: Additional file 2: — CLIP-Seq dataset descriptions and public database accessions. [file 13059_2014_537_MOESM2_ESM.xlsx]

## Sheet: Sheet1
First author	Last author	Pub date	GEO	RBP	Tissue/cell	CLIP variation
Xue	Zhang	2009-12-01	GSE19323	PTB	HeLa
Hafner	Tuschl	2010-04-01	GSE21918	PUM2	HEK293	PAR-CLIP
Hafner	Tuschl	2010-04-01	GSE21918	QKI	HEK293	PAR-CLIP
Hafner	Tuschl	2010-04-01	GSE21918	AGO1	HEK293	PAR-CLIP
Hafner	Tuschl	2010-04-01	GSE21918	AGO3	HEK293	PAR-CLIP
Hafner	Tuschl	2010-04-01	GSE21918	AGO4	HEK293	PAR-CLIP
Hafner	Tuschl	2010-04-01	GSE21918	IGF2BP1	HEK293	PAR-CLIP
Hafner	Tuschl	2010-04-01	GSE21918	IGF2BP1	HEK293	PAR-CLIP/6SG
Hafner	Tuschl	2010-04-01	GSE21918	IGF2BP2	HEK293	PAR-CLIP
Hafner	Tuschl	2010-04-01	GSE21918	IGF2BP3	HEK293	PAR-CLIP
Katz	Burge	2010-12-01	GSE23694	HNRNPH1	HEK293
Tollervoy	Ule	2011-04-01	E-MTAB-530	TDP-43	SHSY5Y	iCLIP
Tollervoy	Ule	2011-04-01	E-MTAB-530	TDP-43	ESCs	iCLIP
Tollervoy	Ule	2011-04-01	E-MTAB-530	TDP-43	brain	iCLIP
Tollervoy	Ule	2011-04-01	E-MTAB-530	TDP-43_ftld	brain	iCLIP
Kishore	Zavolan	2011-07-01	GSE28865	HUR	HEK293
Kishore	Zavolan	2011-07-01	GSE28865	HUR	HEK293	PAR-CLIP
Kishore	Zavolan	2011-07-01	GSE28865	AGO2	HEK293
Kishore	Zavolan	2011-07-01	GSE28865	AGO2	HEK293	PAR-CLIP
Lebedeva	Rajewsky	2011-08-01	GSE29943	HUR	HeLa	PAR-CLIP
Lebedeva	Rajewsky	2011-08-01	GSE29943	HUR	HeLa	PAR-CLIP/6SG
Mukherjee	Keene	2011-08-01	GSE29780	HUR	HEK293	PAR-CLIP
Hoell	Tuschl	2011-11-01	SRP003889	FUS	HEK293	PAR-CLIP
Hoell	Tuschl	2011-11-01	SRP003889	TAF15	HEK293	PAR-CLIP
Hoell	Tuschl	2011-11-01	SRP003889	EWSR1	HEK293	PAR-CLIP
Huelga	Yeo	2012-02-01	GSE34993	hnRNPA1	HEK293
Huelga	Yeo	2012-02-01	GSE34993	hnRNPA2	HEK293
Huelga	Yeo	2012-02-01	GSE34993	hnRNPF	HEK293
Huelga	Yeo	2012-02-01	GSE34993	hnRNPM	HEK293
Huelga	Yeo	2012-02-01	GSE34993	hnRNPU	HEK293
Xiao	Fu	2012-03-01	GSE34491	hnRNPU	HeLa
Goodarzi	Tavazoie	2012-05-01	GSE35800	hnRNPA2	MDA-MB-231
Baltz	Landthaler	2012-06-01	GSE38157	ALKBH5	HEK293	PAR-CLIP
Baltz	Landthaler	2012-06-01	GSE38157	C22orf28	HEK293	PAR-CLIP
Baltz	Landthaler	2012-06-01	GSE38157	ZC3H7B	HEK293	PAR-CLIP
Baltz	Landthaler	2012-06-01	GSE38157	CAPRIN1	HEK293	PAR-CLIP
Martin	Zavolan	2012-06-01	GSE37401	CF Im25	HEK293	PAR-CLIP
Martin	Zavolan	2012-06-01	GSE37401	CF Im59	HEK293	PAR-CLIP
Martin	Zavolan	2012-06-01	GSE37401	CPSF-30	HEK293	PAR-CLIP
Martin	Zavolan	2012-06-01	GSE37401	CPSF-73	HEK293	PAR-CLIP
Martin	Zavolan	2012-06-01	GSE37401	CPSF-100	HEK293	PAR-CLIP
Martin	Zavolan	2012-06-01	GSE37401	CPSF-160	HEK293	PAR-CLIP
Martin	Zavolan	2012-06-01	GSE37401	Fip1	HEK293	PAR-CLIP
Martin	Zavolan	2012-06-01	GSE37401	CstF-64	HEK293	PAR-CLIP
Martin	Zavolan	2012-06-01	GSE37401	CstF-64tau	HEK293	PAR-CLIP
Sievers	Paro	2012-07-01	GSE37524	MOV10	HEK293	PAR-CLIP
Macias	Caceres	2012-07-01	GSE39086	DGCR8	HEK293
Sauliere	Le Hir	2012-09-01	GSE40778	eIF4AIII	HeLa
Lagier-Tourenne	Yeo	2012-09-01	GSE40651	FUS	brain
Wilbert	Yeo	2012-10-01	GSE39873	LIN28	ESC
Wilbert	Yeo	2012-10-01	GSE39873	LIN28	HEK293
Ascano	Tuschl	2012-12-01	GSE39686	FMR1_iso1	HEK293	PAR-CLIP
Ascano	Tuschl	2012-12-01	GSE39686	FMR1_iso7	HEK293	PAR-CLIP
Ascano	Tuschl	2012-12-01	GSE39686	FMR1_i304n_iso1	HEK293	PAR-CLIP
Ascano	Tuschl	2012-12-01	GSE39686	FMR1_i304n_iso7	HEK293	PAR-CLIP
Ascano	Tuschl	2012-12-01	GSE39686	FXR1	HEK293	PAR-CLIP
Ascano	Tuschl	2012-12-01	GSE39686	FXR2	HEK293	PAR-CLIP
Xue	Fu	2013-01-13	GSE42701	PTB	HeLa
Xue	Fu	2013-01-13	GSE42701	AGO2	HeLa
Zarnack	Ule	2013-01-01	E-MTAB-1371	hnRNPC	HeLa	iCLIP
Zarnack	Ule	2013-01-01	E-MTAB-1371	U2AF65	HeLa	iCLIP
Ibrahim	Mourelatos	2013-02-13	GSE43294	TAF15	brain
Nakaya	Mourelatos	2013-04-13	GSE43308	FUS	brain
Hafner	Tuschl	2013-05-13	GSE44616	LIN28A	HEK293	PAR-CLIP
Hafner	Tuschl	2013-05-13	GSE44616	LIN28B	HEK293	PAR-CLIP
Zund	Muhlemann	2013-06-01	GSE47976	UPF1	HeLa	iCLIP
Zund	Muhlemann	2013-06-01	GSE47976	UPF1_puro	HeLa	iCLIP
Wang	Chen	2013-08-13	GSE44976	RBM10	HEK293	PAR-CLIP
Yao	Shi	2013-10-01	GSE40859	CSTF64	HeLa	iCLIP
Ricci	Moore	2013-12-01	GSE52447	STAU1	HEK293	RIPiT-FOOT
Ricci	Moore	2013-12-01	GSE52447	STAU1_mut	HEK293	RIPiT-FOOT
Liu	He	2014-02-01	GSE46705	METTL14	HeLa	PAR-CLIP
Liu	He	2014-02-01	GSE46705	METTL3	HeLa	PAR-CLIP
Liu	He	2014-02-01	GSE46705	WTAP	HeLa	PAR-CLIP
Saldana-Meyer	Reinberg	2014-04-01	GSE53554	CTCF	U2OS	PAR-CLIP
